# Supplementary material for: Assessing the impact of sequencing platforms and analytical pipelines on whole-exome sequencing
Source: Front Genet. 2024 May 16;15:1334075. doi: 10.3389/fgene.2024.1334075 (PMC11137314; doi:10.3389/fgene.2024.1334075)
Supplement: Supplementary file 1 [file Table2.XLSX]

## Sheet: Sheet1
Table S2. The variants calling performances among sequencers and tools for sample HD832.
Tools	Sample	SNP				InDel
		Known_number	Precision	Recall	F-score	Known_number	Precision	Recall	F-score
GATK-HaplotypeCaller	GL_R2.1	234	1	0.965812	0.982609	23	1	0.869565	0.930233
	GL_R2.2	234	1	0.952991	0.97593	23	1	0.869565	0.930233
	GL_R2.3	234	1	0.974359	0.987013	23	1	0.869565	0.930233
	NX_R1	234	1	0.974359	0.987013	23	1	0.869565	0.930233
	NS_R2.1	234	1	0.982906	0.991379	23	1	0.956522	0.977778
	NS_R2.2	234	1	0.970085	0.984816	23	1	0.913043	0.954545
	NS_R2.3	234	1	0.974359	0.987013	23	1	0.956522	0.977778
	NS_R1	234	1	0.982906	0.991379	23	1	0.826087	0.904762
	GL_R1	234	1	0.982906	0.991379	23	1	0.826087	0.904762
bcftools-mpileup	GL_R2.1	234	1	0.910256	0.95302	23	1	0.608696	0.756757
	GL_R2.2	234	1	0.918803	0.957684	23	1	0.652174	0.789474
	GL_R2.3	234	1	0.944444	0.971429	23	1	0.608696	0.756757
	NX_R1	234	1	0.92735	0.962306	23	1	0.73913	0.85
	NS_R2.1	234	1	0.948718	0.973684	23	1	0.695652	0.820513
	NS_R2.2	234	1	0.923077	0.96	23	1	0.73913	0.85
	NS_R2.3	234	1	0.935897	0.966887	23	1	0.695652	0.820513
	NS_R1	234	1	0.948718	0.973684	23	1	0.73913	0.85
	GL_R1	234	1	0.940171	0.969163	23	1	0.695652	0.820513
GATK-Mutect2	GL_R2.1	234	1	0.970085	0.984816	23	1	0.913043	0.954545
	GL_R2.2	234	1	0.957265	0.978166	23	1	0.869565	0.930233
	GL_R2.3	234	1	0.982906	0.991379	23	1	0.782609	0.878049
	NX_R1	234	1	0.978632	0.989201	23	1	0.869565	0.930233
	NS_R2.1	234	1	0.987179	0.993548	23	1	0.913043	0.954545
	NS_R2.2	234	1	0.978632	0.989201	23	1	0.956522	0.977778
	NS_R2.3	234	1	0.978632	0.989201	23	1	0.913043	0.954545
	NS_R1	234	1	0.987179	0.993548	23	1	0.913043	0.954545
	GL_R1	234	1	0.991453	0.995708	23	1	0.913043	0.954545
SNVer	GL_R2.1	234	1	1	1	23	1	0.869565	0.930233
	GL_R2.2	234	0.995671	0.987124	0.991379	23	1	0.913043	0.954545
	GL_R2.3	234	1	1	1	23	1	0.913043	0.954545
	NX_R1	234	1	0.991453	0.995708	23	1	0.913043	0.954545
	NS_R2.1	234	0.995726	1	0.997859	23	1	0.913043	0.954545
	NS_R2.2	234	1	1	1	23	1	0.869565	0.930233
	NS_R2.3	234	1	0.995726	0.997859	23	1	0.913043	0.954545
	NS_R1	234	1	0.995726	0.997859	23	1	0.913043	0.954545
	GL_R1	234	1	1	1	23	1	0.869565	0.930233
Strelka2	GL_R2.1	234	1	0.824786	0.903981	23	1	0.782609	0.878049
	GL_R2.2	234	1	0.824786	0.903981	23	1	0.782609	0.878049
	GL_R2.3	234	1	0.84188	0.914153	23	1	0.782609	0.878049
	NX_R1	234	1	0.824786	0.903981	23	1	0.869565	0.930233
	NS_R2.1	234	1	0.871795	0.931507	23	1	0.826087	0.904762
	NS_R2.2	234	1	0.884615	0.938776	23	1	0.826087	0.904762
	NS_R2.3	234	1	0.858974	0.924138	23	1	0.826087	0.904762
	NS_R1	234	1	0.854701	0.921659	23	1	0.782609	0.878049
	GL_R1	234	1	0.854701	0.921659	23	1	0.782609	0.878049
Sentieon-TNscope	GL_R2.1	234	0.99095	0.943966	0.966887	23	1	0.826087	0.904762
	GL_R2.2	234	0.991111	0.961207	0.97593	23	1	0.913043	0.954545
	GL_R2.3	234	0.987013	0.987013	0.987013	23	1	0.869565	0.930233
	NX_R1	234	0.991379	0.991379	0.991379	23	1	0.956522	0.977778
	NS_R2.1	234	0.995614	0.974249	0.984816	23	1	0.869565	0.930233
	NS_R2.2	234	1	0.978632	0.989201	23	1	0.913043	0.954545
	NS_R2.3	234	1	0.991453	0.995708	23	1	0.869565	0.930233
	NS_R1	234	0.995708	0.995708	0.995708	23	1	0.956522	0.977778
	GL_R1	234	0.995708	0.995708	0.995708	23	1	0.956522	0.977778
Varscan2	GL_R2.1	234	0.995726	1	0.997859	23	1	0.956522	0.977778
	GL_R2.2	234	0.995671	0.987124	0.991379	23	1	1	1
	GL_R2.3	234	1	1	1	23	1	0.956522	0.977778
	NX_R1	234	1	0.991453	0.995708	23	1	0.956522	0.977778
	NS_R2.1	234	1	0.995726	0.997859	23	1	0.956522	0.977778
	NS_R2.2	234	1	1	1	23	1	0.913043	0.954545
	NS_R2.3	234	1	0.995726	0.997859	23	1	0.956522	0.977778
	NS_R1	234	1	0.995726	0.997859	23	1	0.956522	0.977778
	GL_R1	234	1	1	1	23	1	0.913043	0.954545
Note: NS, NovaSeq 6000; NX, NextSeq 550; GL, GenoLab M. Groups R1 and R2 are biological replicates. R2.1, R2.2 and R2.3 are technical duplications. Known_number, The number of variants considered to be of high confidence in the captured regions.
The F-score of all datasets were calculated based on the list of high confidence variants published by OncoSpan Standard.
