# Supplementary material for: Assessing the impact of sequencing platforms and analytical pipelines on whole-exome sequencing
Source: Front Genet. 2024 May 16;15:1334075. doi: 10.3389/fgene.2024.1334075 (PMC11137314; doi:10.3389/fgene.2024.1334075)
Supplement: Supplementary file 4 [file Table4.XLSX]

## Sheet: Sheet1
Table S4. The variants calling performances for sample HG001 based on the bechmark variants.
Sample	Type	Truth_number	GATK-HaplotypeCaller			bcftools-mpileup			SNVer			Strelka2			VarScan2
			Recall	Precision	F-score	Recall	Precision	F-score	Recall	Precision	F-score	Recall	Precision	F-score	Recall	Precision	F-score
HG001_FA	SNP	47180	0.931518	0.905297	0.91822	0.956274	0.821729	0.883911	0.944404	0.865164	0.903049	0.949407	0.876247	0.911361	0.931687	0.891572	0.911188
HG001_GL	SNP	47180	0.933891	0.903414	0.9184	0.956253	0.821408	0.883716	0.944298	0.864983	0.902902	0.949152	0.87498	0.910558	0.931814	0.892031	0.911489
HG001_NS	SNP	47180	0.933976	0.895872	0.914528	0.957885	0.822293	0.884925	0.945825	0.860882	0.901357	0.951039	0.871613	0.909595	0.934082	0.880666	0.906588
HG001_SF	SNP	47180	0.934655	0.887895	0.910675	0.957185	0.823982	0.885603	0.941713	0.860213	0.899119	0.948707	0.863342	0.904014	0.927045	0.897952	0.912267
HG001_NX	SNP	47180	0.925752	0.893453	0.909316	0.951272	0.807976	0.873788	0.934888	0.873196	0.902989	0.941162	0.870762	0.904594	0.924544	0.883789	0.903707
HG001_FA	InDel	3920	0.87602	0.550972	0.676475	0.841071	0.647769	0.731872	0.45051	0.379668	0.412066	0.847959	0.69167	0.761882	0.72602	0.604176	0.659518
HG001_GL	InDel	3920	0.88648	0.541473	0.672298	0.852041	0.635883	0.728261	0.448724	0.373163	0.40747	0.85102	0.688798	0.761364	0.737245	0.60776	0.66627
HG001_NS	InDel	3920	0.880867	0.557998	0.683208	0.853061	0.659753	0.744057	0.45051	0.369538	0.406026	0.853316	0.691864	0.764155	0.727296	0.647891	0.685301
HG001_SF	InDel	3920	0.883929	0.555609	0.682328	0.863265	0.660414	0.748336	0.446429	0.375701	0.408023	0.856633	0.699585	0.770185	0.725255	0.654487	0.688056
HG001_NX	InDel	3920	0.78852	0.627403	0.698795	0.751531	0.732885	0.742091	0.37551	0.439544	0.405012	0.731122	0.791115	0.759936	0.651276	0.731799	0.689193
Note: NS, NovaSeq 6000; GL, GenoLab M; FA,FASTASeq 300; SF,SURFSeq 5000. Truth_number, The number of variants derived from the GIAB benchmark dataset.
These results of variants were detected with the default parameters for all tools.
