# Supplementary material for: Assessing the impact of sequencing platforms and analytical pipelines on whole-exome sequencing
Source: Front Genet. 2024 May 16;15:1334075. doi: 10.3389/fgene.2024.1334075 (PMC11137314; doi:10.3389/fgene.2024.1334075)
Supplement: Supplementary file 5 [file Table1.XLSX]

## Sheet: Sheet1
Table S1. Summary of sequencing data for all datasets in this study.
Sample	Dataset	Reads (M)	Bases (Gb)	Q20 (%)	Q30 (%)	GC (%)	Mapped Rate (%)	Capture efficiency (%)	Duplicate Rate (%)	Average depth (×)	Coverage (≥1×) (%)	Coverage (≥4×) (%)	Coverage (≥10×) (%)	Coverage (≥30×) (%)
HD832	GL_R1	31.38	8.41	96.79	92.1	47.5	99.76	58.68	8.55	128.92	99.04	98.87	98.48	96.46
	GL_R2.1	29.43	8.61	97.17	91.48	45.03	99.91	51.65	8.17	123.37	98.98	98.61	97.61	92.08
	GL_R2.2	31.5	9.21	97.85	92.87	45.01	99.91	51.57	8.6	131.87	98.98	98.6	97.62	92.41
	GL_R2.3	31.5	9.21	97.1	91.4	46.44	99.9	51.84	7.78	132.54	99.03	98.81	98.33	95.42
	NX_R1	32.95	9.75	95.77	92.26	49.24	99.93	56.14	11.29	143.04	98.92	98.67	98.23	96.4
	NS_R1	32.81	9.06	98.03	94.85	50.57	99.7	57.49	28.07	118.36	99.07	98.95	98.77	97.81
	NS_R2.1	32.95	9.75	97.45	93.15	50.19	99.87	50.75	21.31	136.42	99.07	98.94	98.76	97.75
	NS_R2.2	32.63	9.65	97.61	93.25	50.28	99.87	51.02	20.28	138.36	99.07	98.94	98.77	97.79
	NS_R2.3	32.2	9.54	97.73	93.48	50.26	99.87	50.67	23.02	134.45	99.07	98.94	98.75	97.73
HG001	HG001_FA	39.14	11.1	97.32	92.45	50.65	99.94	66.52	3.45	116.68	99.63	99.41	98.72	94.01
	HG001_GL	39.2	11.15	97.59	91.28	50.03	99.94	66.16	5.46	116.53	99.63	99.41	98.68	94.14
	HG001_NS	39.23	11.27	96.87	92.57	52.03	99.92	66.14	20.79	117.91	99.67	99.52	99.02	94.09
	HG001_SF	39.05	11.28	96.3	90.89	51.32	99.99	64.61	24.53	115.28	99.69	99.44	98.81	93.81
	HG001_NX	39.23	11	96.8	93.9	50.47	99.97	67.25	6.71	117.12	99.43	98.98	97.88	92.47
Note: NS, NovaSeq 6000; NX, NextSeq 550; GL, GenoLab M; FA, FASTASeq 300; SF, SURFSeq.
